# Supplementary material for: A Comparative Investigation of Machine Learning Algorithms for Pore-Influenced Fatigue Life Prediction of Additively Manufactured Inconel 718 Based on a Small Dataset
Source: Materials (Basel). 2023 Oct 9;16(19):6606. doi: 10.3390/ma16196606 (PMC10574268; doi:10.3390/ma16196606)
Supplement: Supplementary file 1 [file materials-16-06606-s001.zip]

Archive with 1 entries (1 files):
- materials-2602902-supplementary.pdf
